# Supplementary material for: Effectiveness of Nonpharmacological Interventions in the Field of Ventilation: An Umbrella Review
Source: Int J Environ Res Public Health. 2023 Mar 23;20(7):5239. doi: 10.3390/ijerph20075239 (PMC10093871; doi:10.3390/ijerph20075239)
Supplement: Supplementary file 1 [file ijerph-20-05239-s001.zip]

Archive with 1 entries (1 files):
- ijerph-2199807-supplementary.pdf
